# Supplementary material for: Requirement of DNMT1 to orchestrate epigenomic reprogramming for NPM-ALK–driven lymphomagenesis
Source: Life Sci Alliance. 2020 Dec 11;4(2):e202000794. doi: 10.26508/lsa.202000794 (PMC7768196; doi:10.26508/lsa.202000794)
Supplement: Supplementary file 4 [file LSA-2020-00794_TableS4.xlsx]

## Sheet: Sheet1
	Table S4. Differential expression analysis between simulated and real bulk data reveals genes that are significantly upregulated in ALK versus simulated ALK data. Columns show differential gene expression of bulk data versus individually simulated data of Ctrl, KO, ALK and ALKKO RNA-seq data.
Gene ID	Ctrl_vs_simCtrl	KO_vs_simKO	ALK_vs_simALK	ALKKO_vs_simALKKO
Alx4	0.683454	3.25763	9.17402	1.42253
Aqp9	0.491398	0.204643	7.61072	0.849414
Tbx19	0.901416	0.68039	7.31218	1.61033
Lhfpl3	1.10481	0.643041	7.08921	1.70943
Bricd5	1.00713	0.510271	6.76693	0.982065
Fbp1	-1.1553	-0.0810862	6.74843	-0.487694
Acox2	0.258319	-0.37938	6.4545	0.600716
Tmem150cos	-0.848566	0.717862	5.59673	1.35296
Wdr25	0.533394	0.851358	5.37039	0.793432
Hopx	0.895856	1.49758	5.17854	0.652016
Sytl2	-0.546735	-1.43926	5.15589	-0.76543
Amigo2	0.797769	0.314123	5.13905	1.73639
Ceacam1	0.98407	2.1916	4.83632	0.956438
Atp1a3	0.402483	1.7489	4.66486	0.484243
Fam174b	-0.00318091	1.36081	4.49495	0.35088
Gpx7	0.612293	0.862571	4.26872	0.496233
Elfn2	0.740224	2.93802	4.18228	1.97617
Bmp7	0.980709	1.02825	4.04465	0.993594
Plod2	1.02138	1.03716	3.99028	0.671976
Rgs16	0.38462	0.243783	3.96237	1.31037
Nrarp	0.419251	0.548937	3.90736	0.130342
Rdh10	0.748286	0.71581	3.84842	0.465887
Lonrf1	0.727181	0.580894	3.73455	0.267968
Ano10	0.37503	0.387499	3.72629	0.546929
Etv5	1.00811	0.880279	3.71879	1.58407
Zdhhc2	-0.157672	1.01708	3.70055	0.14898
Esm1	0.327637	-0.0357452	3.67321	1.7398
Col9a3	1.17923	0.694621	3.66627	1.11909
Art2b	-0.602191	-0.506852	3.57925	0.380866
Mxra7	0.207525	0.789274	3.56063	0.673196
Col27a1	0.939548	1.61244	3.52565	1.17277
Dpp4	0.251748	0.628935	3.51268	0.48793
Cacng4	0.374525	-0.170215	3.4408	1.40276
Apbb2	-0.812794	-0.521834	3.41959	-0.630247
Farp2	0.868849	1.62224	3.39495	1.25101
Qsox2	0.383359	0.425804	3.39347	0.404135
Sh2d3c	0.346142	0.47611	3.39192	0.336156
Tmtc4	0.0428686	0.284683	3.38898	0.290475
Tnfrsf8	0.970473	1.07084	3.30802	2.23355
Mtmr9	0.992421	1.22281	3.3062	1.39965
Rnf144a	0.433744	0.739546	3.28955	0.477996
Nsg1	-1.2111	-1.4505	3.26105	-0.884023
Tfrc	1.17486	0.99258	3.18574	1.29331
Dtx1	0.276456	0.928459	3.16883	-0.112901
Pced1b	0.699776	0.674123	3.16395	1.28752
Camk1g	0.0764701	-0.121509	3.15709	0.249175
Capg	1.27873	1.36914	3.08869	0.855079
Nwd1	1.0679	1.11013	3.07876	0.678529
Slc22a17	1.1127	0.266742	3.02379	0.937872
