# Supplementary material for: Requirement of DNMT1 to orchestrate epigenomic reprogramming for NPM-ALK–driven lymphomagenesis
Source: Life Sci Alliance. 2020 Dec 11;4(2):e202000794. doi: 10.26508/lsa.202000794 (PMC7768196; doi:10.26508/lsa.202000794)
Supplement: Supplementary file 5 [file LSA-2020-00794_TableS5.xlsx]

## Sheet: Sheet1
	Table S5. List of known JASPAR motifs significantly enriched (adjusted P-value < 0.05) in 200 bp tiled windows containing significantly hyper- and hypomethylated CpGs between ALK tumors and Ctrl thymocytes using Analysis of Motif Enrichment. Transcription factor motifs significantly enriched in the LOLA analysis as well as known T cell-specific transcription factors were used as input motifs.
LOLA_TFs_hypo
rank	motif_DB	motif_ID	motif_alt_ID	consensus	p-value	adj_p-value	E-value	tests	FASTA_max	pos	neg	PWM_min	TP	%TP	FP	%FP
1	Meme_LOLA200_hypo_hyperTFs.txt	MA0473.1	ELF1	RRAVCMGGAAGTG	5.06e-09	1.44e-06	2.45e-05	285	575	575	1150	2.25	113	19.65	109	9.48
2	Meme_LOLA200_hypo_hyperTFs.txt	MA0098.2	Ets1	NCCACTTCCTGTBYB	3.63e-07	0.000119	0.00202	328	575	575	1150	9.19	59	10.26	45	3.91
3	Meme_LOLA200_hypo_hyperTFs.txt	MA0144.1	Stat3	TTCCAGGAAG	1.22e-06	0.000249	0.00424	205	575	575	1150	1.12	97	16.87	102	8.87
4	Meme_LOLA200_hypo_hyperTFs.txt	MA0645.1	ETV6	MSCGGAAGTR	1.26e-05	0.00267	0.0454	212	575	575	1150	1.2	91	15.83	101	8.78
5	Meme_LOLA200_hypo_hyperTFs.txt	MA0850.1	FOXP3	RTAAACA	9.3e-06	0.00421	0.0715	453	575	575	1150	3.03	62	10.78	57	4.96
6	Meme_LOLA200_hypo_hyperTFs.txt	MA0145.2	Tcfcp2l1	CCAGYYYVADCCRG	6.68e-05	0.0212	0.361	321	575	575	1150	1.07	137	23.83	184	16
7	Meme_LOLA200_hypo_hyperTFs.txt	MA1106.1	HIF1A	SBACGTGCNN	0.00572	0.338	5.75	72	575	575	1150	1.34	31	5.39	32	2.78
8	Meme_LOLA200_hypo_hyperTFs.txt	MA0488.1	JUN	DDRATGATGTCAT	0.00813	0.392	6.67	61	575	575	1150	39.6	7	1.22	2	0.17
9	Meme_LOLA200_hypo_hyperTFs.txt	MA0046.2	HNF1A	DRTTAATNATTAACN	0.0111	0.501	8.52	62	575	575	1150	5.13	13	2.26	9	0.78
LOLA_TFs_hyper
rank	motif_DB	motif_ID	motif_alt_ID	consensus	p-value	adj_p-value	E-value	tests	FASTA_max	pos	neg	PWM_min	TP	%TP	FP	%FP
1	Meme_LOLA200_hypo_hyperTFs.txt	MA0098.2	Ets1	NCCACTTCCTGTBYB	1.12e-12	5.7e-10	9.69e-09	508	842	842	1684	2.33	186	22.09	189	11.22
2	Meme_LOLA200_hypo_hyperTFs.txt	MA0850.1	FOXP3	RTAAACA	2.9e-08	1.83e-05	0.000311	630	842	842	1684	2.13	152	18.05	171	10.15
3	Meme_LOLA200_hypo_hyperTFs.txt	MA0473.1	ELF1	RRAVCMGGAAGTG	9.96e-07	0.000402	0.00684	404	842	842	1684	1.2	170	20.19	215	12.77
4	Meme_LOLA200_hypo_hyperTFs.txt	MA0144.1	Stat3	TTCCAGGAAG	4.57e-06	0.00156	0.0265	342	842	842	1684	1.53	134	15.91	163	9.68
5	Meme_LOLA200_hypo_hyperTFs.txt	MA0145.2	Tcfcp2l1	CCAGYYYVADCCRG	0.000136	0.0567	0.963	430	842	842	1684	1.7	140	16.63	190	11.28
6	Meme_LOLA200_hypo_hyperTFs.txt	MA0046.2	HNF1A	DRTTAATNATTAACN	0.00175	0.157	2.66	97	842	842	1684	32.1	11	1.31	4	0.24
